# Supplementary material for: Sorafenib-Loaded Cu2−xSe Nanoparticles Boost Photothermal–Synergistic Targeted Therapy against Hepatocellular Carcinoma
Source: Nanomaterials (Basel). 2022 Sep 14;12(18):3191. doi: 10.3390/nano12183191 (PMC9505850; doi:10.3390/nano12183191)
Supplement: Supplementary file 1 [file nanomaterials-12-03191-s001.zip]

Archive with 1 entries (1 files):
- nanomaterials-1899677-supplementary.pdf
